# Supplementary material for: Birds multiplex spectral and temporal visual information via retinal On- and Off-channels
Source: Nat Commun. 2023 Aug 31;14:5308. doi: 10.1038/s41467-023-41032-z (PMC10471707; doi:10.1038/s41467-023-41032-z)
Supplement: Supplementary file 6 — Source Data [file 41467_2023_41032_MOESM6_ESM.zip]

Archive with 45 entries (45 files):
- Fig 1f.pxp
- Fig 1g.tif
- Fig 1h.pxp
- Fig 1i.pxp
- Fig 1j.png
- Fig 1k.pxp
- Fig 1l.pxp
- Fig 2_Cell1.pxp
- Fig 2_Cell2.pxp
- Fig 3b.pxp
- Fig 3b_shading.pxp
- Fig 3c.pxp
- Fig 3d.pxp
- Fig 3e.pxp
- Fig 3f.pxp
- Fig 4b.pxp
- Fig 4c.pxp
- Fig 4e.pxp
- Fig 4f.pxp
- Fig 4g1.pxp
- Fig 4g2.pxp
- Fig 4g7.pxp
- Fig 4gall.pxp
- Fig 4h and Fig S5b.pxp
- Fig 4i.pxp
- Fig 6b.pxp
- Fig 6e,f.pxp
- Fig 6gh.pxp
- Fig 6ij.pxp
- Fig S1bc.pxp
- Fig S1d.pxp
- Fig S1d_hist.pxp
- Fig S2.zip
- Fig S3b.pxp
- Fig S3c.pxp
- Fig S3def.pxp
- Fig S3g.pxp
- Fig S4 and Fig 3a.pxp
- Fig S5a.pxp
- Fig S5c.pxp
- Fig S5d.pxp
- Fig S6a.pxp
- Fig S6b.pxp
- requirements.txt
- Source Data information.docx
