# Supplementary material for: Birds multiplex spectral and temporal visual information via retinal On- and Off-channels
Source: Nat Commun. 2023 Aug 31;14:5308. doi: 10.1038/s41467-023-41032-z (PMC10471707; doi:10.1038/s41467-023-41032-z)
Supplement: Supplementary file 6 — Source Data [file 41467_2023_41032_MOESM6_ESM.zip › requirements.txt]

aiofiles==22.1.0	python_version >= "3.10" and python_version < "4.0"
aiohttp==3.8.4	python_version >= "3.10" and python_version < "4.0"
aiosignal==1.3.1	python_version >= "3.10" and python_version < "4.0"
aiosqlite==0.18.0	python_version >= "3.10" and python_version < "4.0"
ansi2html==1.8.0	python_version >= "3.10" and python_version < "4.0"
anyio==3.6.2	python_version >= "3.10" and python_version < "4.0"
appnope==0.1.3	python_version >= "3.10" and python_version < "4.0" and sys_platform == "darwin" or python_version >= "3.10" and python_version < "4.0" and platform_system == "Darwin"
argon2-cffi-bindings==21.2.0	python_version >= "3.10" and python_version < "4.0"
argon2-cffi==21.3.0	python_version >= "3.10" and python_version < "4.0"
arrow==1.2.3	python_version >= "3.10" and python_version < "4.0"
astroid==2.14.2	python_version >= "3.10" and python_version < "4.0"
asttokens==2.2.1	python_version >= "3.10" and python_version < "4.0"
async-timeout==4.0.2	python_version >= "3.10" and python_version < "4.0"
attrs==22.2.0	python_version >= "3.10" and python_version < "4.0"
autopep8==1.6.0	python_version >= "3.10" and python_version < "4.0"
babel==2.11.0	python_version >= "3.10" and python_version < "4.0"
backcall==0.2.0	python_version >= "3.10" and python_version < "4.0"
beautifulsoup4==4.11.2	python_version >= "3.10" and python_version < "4.0"
bitarray==2.7.3	python_version >= "3.10" and python_version < "4.0"
black==23.1.0	python_version >= "3.10" and python_version < "4.0"
bleach==6.0.0	python_version >= "3.10" and python_version < "4.0"
blosc==1.11.1	python_version >= "3.10" and python_version < "4.0"
bokeh==2.4.3	python_version >= "3.10" and python_version < "4.0"
brotli==1.0.9	python_version >= "3.10" and python_version < "4.0"
caerus==0.1.9	python_version >= "3.10" and python_version < "4.0"
certifi==2022.12.7	python_version >= "3.10" and python_version < "4"
cffi==1.15.1	python_version >= "3.10" and python_version < "4.0"
charset-normalizer==3.0.1	python_version >= "3.10" and python_version < "4"
click==8.1.3	python_version >= "3.10" and python_version < "4.0"
cloudpickle==2.2.1	python_version >= "3.10" and python_version < "4.0"
colorama==0.4.6	python_version >= "3.10" and python_version < "4.0"
colorcet==3.0.1	python_version >= "3.10" and python_version < "4.0"
colorlover==0.3.0	python_version >= "3.10" and python_version < "4.0"
comm==0.1.2	python_version >= "3.10" and python_version < "4.0"
contourpy==1.0.7	python_version >= "3.10" and python_version < "4.0"
copier==8.0.0	python_version >= "3.10" and python_version < "4.0"
cramjam==2.6.2	python_version >= "3.10" and python_version < "4.0"
cycler==0.11.0	python_version >= "3.10" and python_version < "4.0"
cython==0.29.33	python_version >= "3.10" and python_version < "4.0"
dash-core-components==2.0.0	python_version >= "3.10" and python_version < "4.0"
dash-html-components==2.0.0	python_version >= "3.10" and python_version < "4.0"
dash-table==5.0.0	python_version >= "3.10" and python_version < "4.0"
dash==2.9.1	python_version >= "3.10" and python_version < "4.0"
dask==2023.3.1	python_version >= "3.10" and python_version < "4.0"
dataclasses-json==0.5.7	python_version >= "3.10" and python_version < "4.0"
datashader==0.14.4	python_version >= "3.10" and python_version < "4.0"
datashape==0.5.2	python_version >= "3.10" and python_version < "4.0"
debugpy==1.6.6	python_version >= "3.10" and python_version < "4.0"
decorator==5.1.1	python_version >= "3.10" and python_version < "4.0"
defusedxml==0.7.1	python_version >= "3.10" and python_version < "4.0"
dill==0.3.6	python_version >= "3.10" and python_version < "4.0"
diptest==0.5.2	python_version >= "3.10" and python_version < "4.0"
docstring-to-markdown==0.11	python_version >= "3.10" and python_version < "4.0"
dunamai==1.17.0	python_version >= "3.10" and python_version < "4.0"
entrypoints==0.4	python_version >= "3.10" and python_version < "4.0"
executing==1.2.0	python_version >= "3.10" and python_version < "4.0"
fastjsonschema==2.16.2	python_version >= "3.10" and python_version < "4.0"
fastparquet==2023.2.0	python_version >= "3.10" and python_version < "4.0"
findpeaks==2.4.7	python_version >= "3.10" and python_version < "4.0"
flake8==6.0.0	python_version >= "3.10" and python_version < "4.0"
flask==2.2.3	python_version >= "3.10" and python_version < "4.0"
fonttools==4.38.0	python_version >= "3.10" and python_version < "4.0"
fqdn==1.5.1	python_version >= "3.10" and python_version < "4"
frozenlist==1.3.3	python_version >= "3.10" and python_version < "4.0"
fsspec==2023.3.0	python_version >= "3.10" and python_version < "4.0"
funcy==2.0	python_version >= "3.10" and python_version < "4.0"
gorillacompression==0.2.1	python_version >= "3.10" and python_version < "4.0"
greenlet==2.0.2	python_version >= "3.10" and (platform_machine == "aarch64" or platform_machine == "ppc64le" or platform_machine == "x86_64" or platform_machine == "amd64" or platform_machine == "AMD64" or platform_machine == "win32" or platform_machine == "WIN32") and python_version < "4.0"
h5py==3.8.0	python_version >= "3.10" and python_version < "4.0"
herdingspikes==0.3.102	python_version >= "3.10" and python_version < "4.0"
holoviews==1.15.4	python_version >= "3.10" and python_version < "4.0"
hvplot==0.8.3	python_version >= "3.10" and python_version < "4.0"
idna==3.4	python_version >= "3.10" and python_version < "4"
imageio==2.31.0	python_version >= "3.10" and python_version < "4.0"
importlib-metadata==5.2.0	python_version >= "3.10" and python_version < "4.0"
ipykernel==6.21.2	python_version >= "3.10" and python_version < "4.0"
ipympl==0.9.2	python_version >= "3.10" and python_version < "4.0"
ipython-genutils==0.2.0	python_version >= "3.10" and python_version < "4.0"
ipython==8.10.0	python_version >= "3.10" and python_version < "4.0"
ipywidgets==7.7.2	python_version >= "3.10" and python_version < "4.0"
isoduration==20.11.0	python_version >= "3.10" and python_version < "4.0"
isort==5.12.0	python_version >= "3.10" and python_version < "4.0"
itsdangerous==2.1.2	python_version >= "3.10" and python_version < "4.0"
jedi==0.18.2	python_version >= "3.10" and python_version < "4.0"
jinja2-ansible-filters==1.3.2	python_version >= "3.10" and python_version < "4.0"
jinja2==3.1.2	python_version >= "3.10" and python_version < "4.0"
joblib==1.2.0	python_version >= "3.10" and python_version < "4.0"
json5==0.9.11	python_version >= "3.10" and python_version < "4.0"
jsonpointer==2.3	python_version >= "3.10" and python_version < "4.0"
jsonschema==4.17.3	python_version >= "3.10" and python_version < "4.0"
jsonschema[format-nongpl]==4.17.3	python_version >= "3.10" and python_version < "4.0"
jupyter-ai-magics==0.5.0	python_version >= "3.10" and python_version < "4.0"
jupyter-ai==0.5.0	python_version >= "3.10" and python_version < "4.0"
jupyter-black==0.3.3	python_version >= "3.10" and python_version < "4.0"
jupyter-client==8.0.2	python_version >= "3.10" and python_version < "4.0"
jupyter-console==6.6.3	python_version >= "3.10" and python_version < "4.0"
jupyter-core==5.2.0	python_version >= "3.10" and python_version < "4.0"
jupyter-dash==0.4.2	python_version >= "3.10" and python_version < "4.0"
jupyter-events==0.5.0	python_version >= "3.10" and python_version < "4.0"
jupyter-lsp==1.5.1	python_version >= "3.10" and python_version < "4.0"
jupyter-server-fileid==0.6.0	python_version >= "3.10" and python_version < "4.0"
jupyter-server-terminals==0.4.4	python_version >= "3.10" and python_version < "4.0"
jupyter-server-ydoc==0.6.1	python_version >= "3.10" and python_version < "4.0"
jupyter-server==2.2.1	python_version >= "3.10" and python_version < "4.0"
jupyter-ydoc==0.2.2	python_version >= "3.10" and python_version < "4.0"
jupyter==1.0.0	python_version >= "3.10" and python_version < "4.0"
jupyterblack==0.4.0	python_version >= "3.10" and python_version < "4.0"
jupyterlab-lsp==3.10.2	python_version >= "3.10" and python_version < "4.0"
jupyterlab-pygments==0.2.2	python_version >= "3.10" and python_version < "4.0"
jupyterlab-server==2.19.0	python_version >= "3.10" and python_version < "4.0"
jupyterlab-widgets==1.1.2	python_version >= "3.10" and python_version < "4.0"
jupyterlab==3.6.1	python_version >= "3.10" and python_version < "4.0"
kaleido==0.1.0.post1	python_version >= "3.10" and python_version < "4.0"
kiwisolver==1.4.4	python_version >= "3.10" and python_version < "4.0"
langchain==0.0.144	python_version >= "3.10" and python_version < "4.0"
lazy-loader==0.2	python_version >= "3.10" and python_version < "4.0"
lazy-object-proxy==1.9.0	python_version >= "3.10" and python_version < "4.0"
llvmlite==0.39.1	python_version >= "3.10" and python_version < "4.0"
locket==1.0.0	python_version >= "3.10" and python_version < "4.0"
markdown==3.4.3	python_version >= "3.10" and python_version < "4.0"
markupsafe==2.1.2	python_version >= "3.10" and python_version < "4.0"
marshmallow-enum==1.5.1	python_version >= "3.10" and python_version < "4.0"
marshmallow==3.19.0	python_version >= "3.10" and python_version < "4.0"
matplotlib-inline==0.1.6	python_version >= "3.10" and python_version < "4.0"
matplotlib==3.7.0	python_version >= "3.10" and python_version < "4.0"
mccabe==0.7.0	python_version >= "3.10" and python_version < "4.0"
memory-profiler==0.61.0	python_version >= "3.10" and python_version < "4.0"
mistune==2.0.5	python_version >= "3.10" and python_version < "4.0"
modin-spreadsheet==0.1.2	python_version >= "3.10" and python_version < "4.0"
modin==0.20.0	python_version >= "3.10" and python_version < "4.0"
mpi4py==3.1.4	python_version >= "3.10" and python_version < "4.0"
mpmath==1.2.1	python_version >= "3.10" and python_version < "4.0"
multidict==6.0.4	python_version >= "3.10" and python_version < "4.0"
multipledispatch==0.6.0	python_version >= "3.10" and python_version < "4.0"
mypy-extensions==1.0.0	python_version >= "3.10" and python_version < "4.0"
nbclassic==0.5.1	python_version >= "3.10" and python_version < "4.0"
nbclient==0.7.2	python_version >= "3.10" and python_version < "4.0"
nbconvert==7.2.9	python_version >= "3.10" and python_version < "4.0"
nbformat==5.7.3	python_version >= "3.10" and python_version < "4.0"
neo==0.11.1	python_version >= "3.10" and python_version < "4.0"
nest-asyncio==1.5.6	python_version >= "3.10" and python_version < "4.0"
networkx==3.0	python_version >= "3.10" and python_version < "4.0"
nodeenv==1.7.0	python_version >= "3.10" and python_version < "4.0"
notebook-shim==0.2.2	python_version >= "3.10" and python_version < "4.0"
notebook==6.5.2	python_version >= "3.10" and python_version < "4.0"
numba==0.56.4	python_version >= "3.10" and python_version < "4.0"
numexpr==2.8.4	python_version >= "3.10" and python_version < "4.0"
numpy==1.23.2	python_version >= "3.10" and python_version < "4.0"
openai==0.27.6	python_version >= "3.10" and python_version < "4.0"
openapi-schema-pydantic==1.2.4	python_version >= "3.10" and python_version < "4.0"
opencv-python==4.7.0.72	python_version >= "3.10" and python_version < "4.0"
packaging==23.0	python_version >= "3.10" and python_version < "4.0"
pandas==1.5.3	python_version >= "3.10" and python_version < "4.0"
pandocfilters==1.5.0	python_version >= "3.10" and python_version < "4.0"
panel==0.14.4	python_version >= "3.10" and python_version < "4.0"
param==1.13.0	python_version >= "3.10" and python_version < "4.0"
parso==0.8.3	python_version >= "3.10" and python_version < "4.0"
partd==1.3.0	python_version >= "3.10" and python_version < "4.0"
pathspec==0.11.0	python_version >= "3.10" and python_version < "4.0"
patsy==0.5.3	python_version >= "3.10" and python_version < "4.0"
peakdetect==1.1	python_version >= "3.10" and python_version < "4.0"
pexpect==4.8.0	python_version >= "3.10" and python_version < "4.0" and sys_platform != "win32"
physt==0.5.3	python_version >= "3.10" and python_version < "4.0"
pickleshare==0.7.5	python_version >= "3.10" and python_version < "4.0"
pillow==9.4.0	python_version >= "3.10" and python_version < "4.0"
platformdirs==3.0.0	python_version >= "3.10" and python_version < "4.0"
plotly==5.13.0	python_version >= "3.10" and python_version < "4.0"
pluggy==1.0.0	python_version >= "3.10" and python_version < "4.0"
plumbum==1.8.2	python_version >= "3.10" and python_version < "4.0"
probeinterface==0.2.16	python_version >= "3.10" and python_version < "4.0"
prometheus-client==0.16.0	python_version >= "3.10" and python_version < "4.0"
prompt-toolkit==3.0.36	python_version >= "3.10" and python_version < "4.0"
psutil==5.9.4	python_version >= "3.10" and python_version < "4.0"
ptyprocess==0.7.0	python_version >= "3.10" and python_version < "4.0" and sys_platform != "win32" or python_version >= "3.10" and python_version < "4.0" and os_name != "nt"
pure-eval==0.2.2	python_version >= "3.10" and python_version < "4.0"
pycodestyle==2.10.0	python_version >= "3.10" and python_version < "4.0"
pycparser==2.21	python_version >= "3.10" and python_version < "4.0"
pyct==0.5.0	python_version >= "3.10" and python_version < "4.0"
pydantic==1.10.7	python_version >= "3.10" and python_version < "4.0"
pydocstyle==6.2.3	python_version >= "3.10" and python_version < "4.0"
pyflakes==3.0.1	python_version >= "3.10" and python_version < "4.0"
pygments==2.14.0	python_version >= "3.10" and python_version < "4.0"
pylint==2.16.2	python_version >= "3.10" and python_version < "4.0"
pyparsing==3.0.9	python_version >= "3.10" and python_version < "4.0"
pyrsistent==0.19.3	python_version >= "3.10" and python_version < "4.0"
pyspike @ git+https://github.com/mariomulansky/PySpike.git@HEAD	python_version >= "3.10" and python_version < "4.0"
python-dateutil==2.8.2	python_version >= "3.10" and python_version < "4.0"
python-json-logger==2.0.6	python_version >= "3.10" and python_version < "4.0"
python-lsp-jsonrpc==1.0.0	python_version >= "3.10" and python_version < "4.0"
python-lsp-server[all]==1.7.1	python_version >= "3.10" and python_version < "4.0"
pytoolconfig[global]==1.2.5	python_version >= "3.10" and python_version < "4.0"
pytz==2022.7.1	python_version >= "3.10" and python_version < "4.0"
pyviz-comms==2.2.1	python_version >= "3.10" and python_version < "4.0"
pywavelets==1.4.1	python_version >= "3.10" and python_version < "4.0"
pywin32==305	sys_platform == "win32" and platform_python_implementation != "PyPy" and python_version >= "3.10" and python_version < "4.0" or platform_system == "Windows" and platform_python_implementation != "PyPy" and python_version >= "3.10" and python_version < "4.0"
pywinpty==2.0.10	python_version >= "3.10" and python_version < "4.0" and os_name == "nt"
pyyaml-include==1.3.1	python_version >= "3.10" and python_version < "4.0"
pyyaml==6.0	python_version >= "3.10" and python_version < "4.0"
pyzmq==25.0.0	python_version >= "3.10" and python_version < "4.0"
qgrid==1.3.1	python_version >= "3.10" and python_version < "4.0"
qtconsole==5.4.2	python_version >= "3.10" and python_version < "4.0"
qtpy==2.3.1	python_version >= "3.10" and python_version < "4.0"
quantities==0.14.0	python_version >= "3.10" and python_version < "4.0"
questionary==1.10.0	python_version >= "3.10" and python_version < "4.0"
requests==2.28.2	python_version >= "3.10" and python_version < "4"
retrying==1.3.4	python_version >= "3.10" and python_version < "4.0"
rfc3339-validator==0.1.4	python_version >= "3.10" and python_version < "4.0"
rfc3986-validator==0.1.1	python_version >= "3.10" and python_version < "4.0"
rope==1.7.0	python_version >= "3.10" and python_version < "4.0"
safer==4.4.1	python_version >= "3.10" and python_version < "4.0"
scikit-image==0.21.0	python_version >= "3.10" and python_version < "4.0"
scikit-learn==1.2.1	python_version >= "3.10" and python_version < "4.0"
scipy==1.9.3	python_version >= "3.10" and python_version < "4.0"
send2trash==1.8.0	python_version >= "3.10" and python_version < "4.0"
setuptools==67.3.1	python_version >= "3.10" and python_version < "4.0"
six==1.16.0	python_version >= "3.10" and python_version < "4.0"
sniffio==1.3.0	python_version >= "3.10" and python_version < "4.0"
snowballstemmer==2.2.0	python_version >= "3.10" and python_version < "4.0"
soupsieve==2.4	python_version >= "3.10" and python_version < "4.0"
spikeinterface==0.97.0	python_version >= "3.10" and python_version < "4.0"
spyking-circus==1.1.0	python_version >= "3.10" and python_version < "4.0"
sqlalchemy==1.4.47	python_version >= "3.10" and python_version < "4.0"
stack-data==0.6.2	python_version >= "3.10" and python_version < "4.0"
statsmodels==0.13.5	python_version >= "3.10" and python_version < "4.0"
sympy==1.11.1	python_version >= "3.10" and python_version < "4.0"
tenacity==8.2.1	python_version >= "3.10" and python_version < "4.0"
terminado==0.17.1	python_version >= "3.10" and python_version < "4.0"
threadpoolctl==3.1.0	python_version >= "3.10" and python_version < "4.0"
tifffile==2023.4.12	python_version >= "3.10" and python_version < "4.0"
tinycss2==1.2.1	python_version >= "3.10" and python_version < "4.0"
tokenize-rt==5.0.0	python_version >= "3.10" and python_version < "4.0"
toml==0.10.2	python_version >= "3.10" and python_version < "4.0"
tomli==2.0.1	python_version >= "3.10" and python_version < "3.11"
tomlkit==0.11.6	python_version >= "3.10" and python_version < "4.0"
toolz==0.12.0	python_version >= "3.10" and python_version < "4.0"
tornado==6.2	python_version >= "3.10" and python_version < "4.0"
tqdm==4.64.1	python_version >= "3.10" and python_version < "4.0"
traitlets==5.9.0	python_version >= "3.10" and python_version < "4.0"
tslearn==0.5.3.2	python_version >= "3.10" and python_version < "4.0"
typing-extensions==4.5.0	python_version >= "3.10" and python_version < "4.0"
typing-inspect==0.8.0	python_version >= "3.10" and python_version < "4.0"
ujson==5.7.0	python_version >= "3.10" and python_version < "4.0"
uri-template==1.2.0	python_version >= "3.10" and python_version < "4.0"
urllib3==1.26.14	python_version >= "3.10" and python_version < "4"
wcwidth==0.2.6	python_version >= "3.10" and python_version < "4.0"
webcolors==1.12	python_version >= "3.10" and python_version < "4.0"
webencodings==0.5.1	python_version >= "3.10" and python_version < "4.0"
websocket-client==1.5.1	python_version >= "3.10" and python_version < "4.0"
werkzeug==2.2.3	python_version >= "3.10" and python_version < "4.0"
wget==3.2	python_version >= "3.10" and python_version < "4.0"
whatthepatch==1.0.4	python_version >= "3.10" and python_version < "4.0"
widgetsnbextension==3.6.2	python_version >= "3.10" and python_version < "4.0"
wrapt==1.14.1	python_version >= "3.10" and python_version < "4.0"
xarray==2023.3.0	python_version >= "3.10" and python_version < "4.0"
y-py==0.5.5	python_version >= "3.10" and python_version < "4.0"
yapf==0.32.0	python_version >= "3.10" and python_version < "4.0"
yarl==1.8.2	python_version >= "3.10" and python_version < "4.0"
ypy-websocket==0.8.2	python_version >= "3.10" and python_version < "4.0"
zipp==3.15.0	python_version >= "3.10" and python_version < "4.0"
zstandard==0.21.0	python_version >= "3.10" and python_version < "4.0"
